# Supplementary material for: Nanostructured Lipid Carriers Containing Norfloxacin and 2-Aminothiophene Derivative Reduces Fluoroquinolone Resistance in Multidrug-Resistant Staphylococcus aureus Strains by Efflux Pump Inhibition
Source: Pharmaceutics. 2026 Jan 30;18(2):183. doi: 10.3390/pharmaceutics18020183 (PMC12944099; doi:10.3390/pharmaceutics18020183)
Supplement: Supplementary file 1 [file pharmaceutics-18-00183-s001.zip]

Archive with 1 entries (1 files):
- pharmaceutics-4059539-supplementary.pdf
